# Supplementary material for: Synthesis, Molecular Docking and Biological Characterization of Pyrazine Linked 2-Aminobenzamides as New Class I Selective Histone Deacetylase (HDAC) Inhibitors with Anti-Leukemic Activity
Source: Int J Mol Sci. 2021 Dec 29;23(1):369. doi: 10.3390/ijms23010369 (PMC8745332; doi:10.3390/ijms23010369)
Supplement: Supplementary file 1 [file ijms-23-00369-s001.zip]

Archive with 1 entries (1 files):
- ijms-1527920-supplementary.pdf
